# Supplementary material for: Atomistic Insights on Surface Quality Control via Annealing Process in AlGaN Thin Film Growth
Source: Nanomaterials (Basel). 2023 Apr 16;13(8):1382. doi: 10.3390/nano13081382 (PMC10145358; doi:10.3390/nano13081382)
Supplement: Supplementary file 1 [file nanomaterials-13-01382-s001.zip]

Archive with 5 entries (4 files):
- nanomaterials-2337077-supplementary-proof/
- nanomaterials-2337077-supplementary-proof/movie1_growth.avi
- nanomaterials-2337077-supplementary-proof/movie2_annealing_4000K.avi
- nanomaterials-2337077-supplementary-proof/movie3_laser_annealing.avi
- nanomaterials-2337077-supplementary-proof/nanomaterials-2337077 - Supplementary-proof.pdf
